# Supplementary material for: A 5-Genomic Mutation Signature Can Predict the Survival for Patients With NSCLC Receiving Atezolizumab
Source: Front Immunol. 2021 Jun 23;12:606027. doi: 10.3389/fimmu.2021.606027 (PMC8261129; doi:10.3389/fimmu.2021.606027)
Supplement: Supplementary file 4 [file Table_1.xlsx]

## Sheet: Risk score in train group (ate)
PtID	time	status	id	score	group
304	3.44969	1	1	0.372517	high_risk
331	0.755647	1	10	0.330604	high_risk
364	2.95688	1	24	0.665229	high_risk
417	1.67556	1	38	0.292711	high_risk
425	8.44353	1	41	0.306608	high_risk
439	15.6715	1	46	0.665229	high_risk
453	3.64682	1	52	0.306608	high_risk
459	5.12526	1	54	0.358621	high_risk
464	11.7618	1	56	0.306608	high_risk
475	23.1622	0	59	0.372517	high_risk
481	3.48255	0	61	0.372517	high_risk
486	6.6694	1	62	0.59932	high_risk
542	5.05955	1	85	0.306608	high_risk
544	7.06366	1	87	0.306608	high_risk
590	26.9405	0	107	0.358621	high_risk
591	8.90349	1	108	0.306608	high_risk
594	0.394251	1	110	0.358621	high_risk
603	5.02669	1	114	0.330604	high_risk
608	15.0472	1	117	0.330604	high_risk
617	6.30801	1	120	0.306608	high_risk
632	14.193	1	127	0.372517	high_risk
688	5.0924	1	149	0.292711	high_risk
690	20.1068	0	150	0.372517	high_risk
786	14.2916	1	181	0.330604	high_risk
787	13.5031	1	182	0.372517	high_risk
804	20.5339	0	187	0.292711	high_risk
816	11.0719	1	193	0.306608	high_risk
817	22.0452	1	194	0.372517	high_risk
852	20.0739	0	204	0.372517	high_risk
864	2.43121	1	209	0.372517	high_risk
883	10.6119	1	215	0.372517	high_risk
915	6.2423	1	226	0.372517	high_risk
921	7.72074	1	229	0.396513	high_risk
929	5.25667	1	233	0.372517	high_risk
939	20.7639	0	238	0.59932	high_risk
948	2.46407	1	240	0.306608	high_risk
954	4.07392	1	244	0.306608	high_risk
960	3.54825	1	246	0.372517	high_risk
970	1.47844	1	252	0.372517	high_risk
978	2.62834	1	255	0.372517	high_risk
998	15.9343	1	263	0.396513	high_risk
1004	20.9938	0	264	0.372517	high_risk
1028	16.5914	1	277	0.252548	high_risk
1034	5.28953	1	280	0.330604	high_risk
1052	20.8953	1	286	0.372517	high_risk
1053	2.62834	1	287	0.372517	high_risk
1086	5.38809	1	299	0.372517	high_risk
1099	3.21971	1	304	0.382616	high_risk
1102	0.788501	1	305	0.330604	high_risk
1113	0.755647	1	309	0.372517	high_risk
1117	19.8111	0	310	0.372517	high_risk
1124	6.2423	1	313	0.372517	high_risk
306	5.97947	1	2	0.0899047	low_risk
308	5.8809	1	3	0	low_risk
309	20.7967	0	4	0	low_risk
310	21.4209	0	5	0.0659092	low_risk
311	19.5154	0	6	0	low_risk
320	6.43943	1	7	0.0659092	low_risk
322	4.07392	1	8	0.0659092	low_risk
330	20.1068	0	9	0	low_risk
333	25.232	0	11	0.0659092	low_risk
334	20.2382	0	12	0	low_risk
335	11.3018	1	13	0	low_risk
339	1.87269	1	14	0	low_risk
343	25.2977	0	15	0	low_risk
344	1.67556	1	16	0.0659092	low_risk
346	1.21561	1	17	0.0659092	low_risk
347	0.492813	1	18	0	low_risk
352	0.62423	1	19	0.0659092	low_risk
358	3.02259	1	20	0	low_risk
360	5.32238	1	21	0.0659092	low_risk
361	5.84805	1	22	0.0659092	low_risk
362	22.9322	0	23	0	low_risk
372	1.74127	1	25	0	low_risk
373	19.154	0	26	0.0659092	low_risk
374	18.037	1	27	0	low_risk
375	2.43121	1	28	0.0659092	low_risk
377	16.2957	1	29	0	low_risk
384	10.2834	1	30	0.0659092	low_risk
389	18.4641	1	31	0.0659092	low_risk
390	6.93224	1	32	0.0659092	low_risk
399	24.2793	0	33	0	low_risk
400	7.22793	1	34	0.0659092	low_risk
401	6.6694	0	35	0	low_risk
403	16.2628	1	36	0.0659092	low_risk
412	18.9897	0	37	0	low_risk
418	7.32649	1	39	0	low_risk
422	21.6838	0	40	0	low_risk
428	9.46201	1	42	0.0659092	low_risk
430	24.4435	0	43	0.0659092	low_risk
431	1.83984	0	44	0.0659092	low_risk
438	23.4908	0	45	0	low_risk
442	20.7639	0	47	0	low_risk
444	20.0411	0	48	0	low_risk
445	20.9938	0	49	0.0659092	low_risk
449	16.0986	1	50	0.0659092	low_risk
451	20.5339	0	51	0.0358442	low_risk
455	0.689938	1	53	0.0659092	low_risk
463	20.5996	0	55	0	low_risk
468	20.1725	0	57	0.0659092	low_risk
470	27.039	0	58	0	low_risk
480	18.9897	0	60	0.0659092	low_risk
487	19.8768	0	63	0	low_risk
488	20.2382	1	64	0	low_risk
490	4.6653	1	65	0	low_risk
491	2.66119	1	66	0	low_risk
496	20.6982	1	67	0	low_risk
500	19.5811	0	68	0.0659092	low_risk
503	4.10678	1	69	0	low_risk
506	4.89528	1	70	0	low_risk
508	2.95688	0	71	0	low_risk
509	12.0575	0	72	0.0659092	low_risk
512	21.9466	1	73	0.0659092	low_risk
513	6.6694	1	74	0.0659092	low_risk
515	1.41273	1	75	0.0659092	low_risk
521	22.1766	1	76	0.0239955	low_risk
522	25.7577	0	77	0	low_risk
524	0.62423	1	78	0.0659092	low_risk
526	3.18686	1	79	0.0659092	low_risk
529	19.9425	1	80	0	low_risk
530	2.20123	0	81	0.0659092	low_risk
531	24.0164	1	82	0.0659092	low_risk
534	20.6324	0	83	0.0118488	low_risk
541	5.02669	1	84	0	low_risk
543	22.1109	0	86	0.0659092	low_risk
545	6.14374	1	88	0	low_risk
546	18.924	0	89	0	low_risk
551	1.70842	1	90	0.0659092	low_risk
552	4.63244	1	91	0.0659092	low_risk
553	12.616	1	92	0	low_risk
554	20.4025	0	93	0.0659092	low_risk
556	23.7536	0	94	0.0659092	low_risk
558	2.52977	1	95	0	low_risk
564	19.4168	0	96	0.0659092	low_risk
565	25.5606	0	97	0	low_risk
567	24.6407	0	98	0	low_risk
569	12.7803	1	99	0	low_risk
571	9.16632	1	100	0.0659092	low_risk
576	15.9014	1	101	0.0239955	low_risk
577	0.689938	1	102	0.0659092	low_risk
582	10.4476	1	103	0.0659092	low_risk
585	15.6715	1	104	0	low_risk
586	22.6366	0	105	0	low_risk
589	14.0616	1	106	0	low_risk
592	2.00411	1	109	0.0659092	low_risk
599	9.59343	1	111	0	low_risk
600	0.164271	1	112	0.0659092	low_risk
602	6.04517	1	113	0	low_risk
604	13.2074	1	115	0	low_risk
606	19.3183	0	116	0.0899047	low_risk
610	15.9014	0	118	0	low_risk
612	0.755647	1	119	0.0659092	low_risk
618	4.63244	1	121	0.0659092	low_risk
622	1.83984	1	122	0	low_risk
627	3.12115	1	123	0.0659092	low_risk
628	6.6694	1	124	0.0659092	low_risk
629	19.7782	0	125	0	low_risk
630	2.7269	1	126	0.0659092	low_risk
634	24.9363	0	128	0.0659092	low_risk
638	20.5339	0	129	0	low_risk
639	12.0903	1	130	0.0659092	low_risk
641	5.02669	1	131	0.0659092	low_risk
642	19.4825	0	132	0.0899047	low_risk
644	16.2628	1	133	0.0659092	low_risk
648	6.50513	1	134	0.0659092	low_risk
654	19.0883	0	135	0.0659092	low_risk
656	7.16222	0	136	0.0659092	low_risk
659	1.51129	1	137	0	low_risk
662	1.24846	1	138	0.0899047	low_risk
663	3.58111	1	139	0.0659092	low_risk
666	20.1725	0	140	0	low_risk
668	1.51129	1	141	0.0659092	low_risk
672	7.78645	1	142	0.0659092	low_risk
675	9.92197	1	143	0.0659092	low_risk
679	7.58932	1	144	0.0659092	low_risk
681	1.41273	0	145	0.0239955	low_risk
682	7.22793	1	146	0	low_risk
685	14.0616	1	147	0.0659092	low_risk
686	23.7864	0	148	0	low_risk
691	18.5955	1	151	0	low_risk
697	3.154	1	152	0.0659092	low_risk
704	24.4107	0	153	0	low_risk
712	23.2279	0	154	0	low_risk
713	9.62628	1	155	0.0659092	low_risk
715	1.44559	0	156	0	low_risk
717	3.18686	0	157	0.0659092	low_risk
722	20.8296	0	158	0	low_risk
723	23.885	0	159	0.0239955	low_risk
725	7.91786	0	160	0	low_risk
726	9.85626	1	161	0	low_risk
727	18.5626	1	162	0	low_risk
728	21.2567	1	163	0.0659092	low_risk
729	9.3963	1	164	0	low_risk
730	0.722793	1	165	0	low_risk
731	14.9815	1	166	0	low_risk
735	20.5339	0	167	0	low_risk
741	22.4723	1	168	0.0659092	low_risk
744	6.70226	1	169	0.0659092	low_risk
747	7.78645	1	170	0.0659092	low_risk
748	18.694	1	171	0	low_risk
749	17.5441	1	172	0.0659092	low_risk
750	13.4702	1	173	0.0659092	low_risk
756	16.9856	1	174	0.0899047	low_risk
759	18.3984	1	175	0	low_risk
761	19.4168	0	176	0	low_risk
768	14.2259	1	177	0	low_risk
776	16.0329	1	178	0.0659092	low_risk
779	1.9384	0	179	0	low_risk
781	19.8111	0	180	0	low_risk
794	6.04517	1	183	0	low_risk
795	11.6632	1	184	0	low_risk
799	20.0739	1	185	0.0659092	low_risk
802	6.30801	1	186	0	low_risk
808	15.6057	1	188	0	low_risk
809	19.6797	0	189	0	low_risk
811	25.8563	0	190	0	low_risk
814	21.6838	0	191	0	low_risk
815	15.3429	1	192	0	low_risk
819	12.616	1	195	0.0659092	low_risk
820	0.722793	1	196	0.0659092	low_risk
826	4.10678	1	197	0	low_risk
828	17.3142	1	198	0.0659092	low_risk
838	15.4743	1	199	0.0239955	low_risk
839	23.1622	0	200	0.0659092	low_risk
842	22.8008	0	201	0	low_risk
848	22.6366	0	202	0	low_risk
849	6.80082	1	203	0	low_risk
853	22.1109	0	205	0	low_risk
858	9.23203	1	206	0	low_risk
859	2.79261	0	207	0	low_risk
863	20.4682	1	208	0	low_risk
868	6.34086	1	210	0.0659092	low_risk
872	21.4867	0	211	0	low_risk
873	7.75359	1	212	0.0659092	low_risk
880	23.3265	1	213	0	low_risk
881	20.0411	1	214	0	low_risk
889	19.8439	0	216	0	low_risk
890	24.9035	0	217	0	low_risk
891	6.6037	1	218	0	low_risk
896	8.31211	1	219	0	low_risk
900	3.48255	1	220	0.0659092	low_risk
903	14.0616	1	221	0	low_risk
907	25.4292	0	222	0.0659092	low_risk
908	10.7433	1	223	0.0659092	low_risk
910	18.924	0	224	0	low_risk
912	8.93634	0	225	0.0659092	low_risk
917	1.74127	1	227	0.0659092	low_risk
920	3.31828	1	228	0.0659092	low_risk
922	5.05955	1	230	0.0659092	low_risk
925	7.8193	1	231	0	low_risk
928	21.6181	0	232	0	low_risk
930	18.924	0	234	0.0118488	low_risk
931	19.2526	0	235	0	low_risk
933	10.3162	1	236	0	low_risk
938	8.27926	1	237	0.0659092	low_risk
941	7.09651	1	239	0	low_risk
949	3.90965	1	241	0.0659092	low_risk
951	16.1643	1	242	0	low_risk
952	5.48665	1	243	0.0899047	low_risk
957	1.21561	1	245	0.0659092	low_risk
961	12.9446	1	247	0	low_risk
963	20.3039	0	248	0.0659092	low_risk
966	1.34702	1	249	0.0659092	low_risk
968	9.92197	1	250	0.0659092	low_risk
969	8.90349	1	251	0	low_risk
975	16	1	253	0.0659092	low_risk
977	6.93224	1	254	0.0659092	low_risk
979	8.41068	1	256	0.0659092	low_risk
980	9.92197	1	257	0	low_risk
983	6.80082	1	258	0.0659092	low_risk
984	21.3224	0	259	0	low_risk
985	25.692	0	260	0.0659092	low_risk
989	12.5832	1	261	0	low_risk
992	12.3203	1	262	0	low_risk
1008	21.3881	0	265	0	low_risk
1009	22.4394	0	266	0	low_risk
1010	2.10267	1	267	0	low_risk
1013	20.0411	0	268	0.0659092	low_risk
1015	9.42916	1	269	0	low_risk
1016	18.7926	1	270	0.0659092	low_risk
1018	10.9733	1	271	0	low_risk
1020	0.492813	1	272	0	low_risk
1023	0.62423	0	273	0.0659092	low_risk
1024	20.3368	0	274	0	low_risk
1026	15.9014	1	275	0	low_risk
1027	6.2423	0	276	0.0659092	low_risk
1032	4.36961	1	278	0	low_risk
1033	20.3039	0	279	0.0659092	low_risk
1041	21.6509	0	281	0	low_risk
1045	21.7166	0	282	0	low_risk
1047	6.6694	1	283	0.0659092	low_risk
1050	20.8624	0	284	0	low_risk
1051	26.6448	0	285	0.0659092	low_risk
1054	14.883	1	288	0.0659092	low_risk
1057	7.88501	1	289	0.0659092	low_risk
1061	15.4743	1	290	0.0659092	low_risk
1062	24.1807	0	291	0	low_risk
1067	5.74949	1	292	0	low_risk
1068	17.9713	1	293	0.0659092	low_risk
1075	19.5154	0	294	0.0659092	low_risk
1077	2.39836	1	295	0.0659092	low_risk
1078	18.1027	1	296	0	low_risk
1081	4.27105	1	297	0.0899047	low_risk
1083	19.6797	0	298	0	low_risk
1089	3.35113	1	300	0.0659092	low_risk
1090	23.9179	0	301	0	low_risk
1094	5.22382	1	302	0	low_risk
1096	20.731	0	303	0	low_risk
1103	21.6509	0	306	0	low_risk
1105	5.12526	1	307	0	low_risk
1108	2.69405	1	308	0.0659092	low_risk
1119	20.0739	0	311	0	low_risk
1122	4.69815	1	312	0.0659092	low_risk
1125	20.4682	0	314	0.0659092	low_risk
1126	3.48255	1	315	0	low_risk
1133	1.34702	1	316	0	low_risk
1141	20.731	0	317	0.0659092	low_risk
1143	22.4723	0	318	0	low_risk
1145	4.36961	1	319	0	low_risk
1149	7.32649	1	320	0.0239955	low_risk
1150	1.90554	1	321	0	low_risk
