# Supplementary material for: A 5-Genomic Mutation Signature Can Predict the Survival for Patients With NSCLC Receiving Atezolizumab
Source: Front Immunol. 2021 Jun 23;12:606027. doi: 10.3389/fimmu.2021.606027 (PMC8261129; doi:10.3389/fimmu.2021.606027)
Supplement: Supplementary file 5 [file Table_2.xlsx]

## Sheet: Risk score in train group (doc)
sampes	time	status	score	group
301	1.51129	0	0.372517	high_risk
317	5.55236	0	0.372517	high_risk
321	11.9918	1	0.372517	high_risk
341	3.54825	1	0.372517	high_risk
342	2.59548	1	0.372517	high_risk
366	7.42505	0	0.372517	high_risk
408	5.22382	1	0.306608	high_risk
441	21.8809	0	0.372517	high_risk
452	5.35524	1	0.306608	high_risk
473	1.41273	1	0.665229	high_risk
474	3.5154	1	0.316707	high_risk
482	1.41273	0	0.330604	high_risk
493	4.36961	1	0.372517	high_risk
501	9.16632	1	0.665229	high_risk
517	5.55236	1	0.372517	high_risk
518	4.6653	1	0.358621	high_risk
527	4.82957	1	0.382616	high_risk
539	13.9302	1	0.372517	high_risk
555	2.7269	1	0.396513	high_risk
563	3.58111	1	0.372517	high_risk
566	12.0246	1	0.306608	high_risk
574	8.87064	1	0.292711	high_risk
597	1.90554	1	0.372517	high_risk
614	4.33676	1	0.372517	high_risk
623	8.41068	1	0.372517	high_risk
653	5.78234	1	0.372517	high_risk
657	2.92402	1	0.330604	high_risk
660	4.36961	1	0.689224	high_risk
700	3.154	1	0.358621	high_risk
701	6.43943	1	0.396513	high_risk
719	2.46407	1	0.358621	high_risk
732	8.34497	1	0.330604	high_risk
753	21.848	0	0.306608	high_risk
782	5.78234	0	0.292711	high_risk
789	12.6489	1	0.396513	high_risk
833	6.30801	1	0.372517	high_risk
836	2.7269	1	0.306608	high_risk
862	9.69199	1	0.358621	high_risk
895	12.9774	1	0.306608	high_risk
909	2.69405	1	0.306608	high_risk
918	1.11704	1	0.330604	high_risk
923	15.6386	1	0.358621	high_risk
940	3.74538	1	0.330604	high_risk
947	4.82957	1	0.306608	high_risk
953	6.57084	1	0.358621	high_risk
962	0.525667	1	0.358621	high_risk
965	3.41684	1	0.372517	high_risk
967	6.20945	1	0.623315	high_risk
993	16.4928	1	0.358621	high_risk
995	9.82341	1	0.306608	high_risk
996	0.427105	1	0.292711	high_risk
1044	2.49692	1	0.665229	high_risk
1055	12.7474	1	0.306608	high_risk
1063	3.81109	1	0.238651	high_risk
1069	1.70842	1	0.358621	high_risk
1092	1.08419	1	0.306608	high_risk
1095	9.26489	1	0.358621	high_risk
1135	6.14374	1	0.372517	high_risk
302	6.34086	1	0.0659092	low_risk
303	9.65914	1	0.0659092	low_risk
305	14.0287	1	0	low_risk
312	10.9405	1	0.0239955	low_risk
314	12.4846	1	0.0659092	low_risk
316	6.80082	1	0.0659092	low_risk
318	5.19097	1	0.0659092	low_risk
319	20.271	0	0.0659092	low_risk
323	11.9918	1	0	low_risk
327	18.2341	1	0	low_risk
332	2.49692	1	0	low_risk
336	6.27515	1	0.0659092	low_risk
340	2.92402	1	0.0659092	low_risk
345	1.9384	1	0.0659092	low_risk
349	26.9076	1	0	low_risk
350	23.1294	0	0.0659092	low_risk
351	18.694	1	0	low_risk
354	16.6899	1	0	low_risk
355	15.8686	1	0	low_risk
356	23.3265	0	0.0659092	low_risk
359	19.8439	1	0.0659092	low_risk
363	22.8665	0	0	low_risk
367	6.86653	1	0.0659092	low_risk
368	23.0965	0	0	low_risk
369	11.5318	0	0	low_risk
371	16.8214	1	0	low_risk
376	18.9569	0	0	low_risk
378	3.28542	1	0.0659092	low_risk
379	4.82957	1	0.0659092	low_risk
380	3.25257	1	0.0659092	low_risk
381	3.61396	1	0.0659092	low_risk
382	16.8214	1	0	low_risk
385	25.1663	0	0	low_risk
387	9.62628	1	0.0659092	low_risk
388	4.69815	1	0	low_risk
391	11.8275	1	0.0659092	low_risk
392	6.34086	1	0.0659092	low_risk
394	4.73101	1	0.0659092	low_risk
402	3.81109	1	0.0659092	low_risk
406	21.4867	0	0	low_risk
409	5.61807	0	0	low_risk
410	16.9856	1	0	low_risk
411	13.0103	1	0	low_risk
415	24.6735	1	0.0659092	low_risk
416	0.394251	1	0	low_risk
419	19.7454	0	0	low_risk
420	0.558522	1	0	low_risk
421	1.31417	1	0.0659092	low_risk
423	2.59548	0	0.0659092	low_risk
424	11.5647	1	0	low_risk
426	25.1006	0	0	low_risk
427	1.74127	0	0	low_risk
429	2.89117	1	0	low_risk
432	4.36961	1	0.0659092	low_risk
433	8.14784	1	0.0659092	low_risk
434	9.3306	1	0.0659092	low_risk
435	10.1191	1	0.0659092	low_risk
437	1.18275	1	0	low_risk
440	20.3039	0	0.0659092	low_risk
443	8.93634	1	0.0659092	low_risk
446	6.04517	0	0.0659092	low_risk
447	2.85832	0	0.0659092	low_risk
448	23.6222	0	0.0659092	low_risk
450	0.131417	0	0	low_risk
458	4.36961	0	0	low_risk
465	2.98973	1	0.0239955	low_risk
467	17.4784	1	0	low_risk
478	4.86242	1	0	low_risk
479	10.5133	1	0	low_risk
483	1.90554	1	0	low_risk
484	7.95072	1	0	low_risk
489	3.48255	1	0	low_risk
495	0.0985626	0	0.0659092	low_risk
497	5.71663	1	0.0659092	low_risk
499	3.25257	1	0.0659092	low_risk
505	7.72074	1	0.0659092	low_risk
510	16.2628	1	0.0659092	low_risk
519	9.82341	1	0	low_risk
520	14.5873	1	0	low_risk
523	23.2608	0	0.0659092	low_risk
525	2.20123	1	0.0659092	low_risk
532	4.73101	1	0.0659092	low_risk
533	20.5667	0	0	low_risk
536	5.32238	1	0	low_risk
538	1.83984	1	0	low_risk
548	15.2444	1	0	low_risk
559	22.2752	0	0	low_risk
568	5.97947	1	0.0659092	low_risk
573	19.5483	1	0	low_risk
575	13.5359	1	0.0659092	low_risk
578	17.8727	1	0	low_risk
587	1.37988	0	0	low_risk
588	24.6078	0	0.0659092	low_risk
593	20.4353	0	0	low_risk
598	4.17248	1	0	low_risk
605	8.37782	1	0	low_risk
611	6.80082	1	0.0659092	low_risk
616	16.1971	1	0.0659092	low_risk
620	1.34702	1	0	low_risk
621	6.11088	1	0.0659092	low_risk
624	8.1807	1	0	low_risk
626	10.2834	1	-0.0540604	low_risk
631	26.6448	0	0.0659092	low_risk
633	11.8604	1	0.0659092	low_risk
640	14.653	1	0	low_risk
645	15.1129	1	0.0659092	low_risk
647	7.55647	1	0	low_risk
650	21.4867	1	0.0659092	low_risk
655	21.3552	0	0.0659092	low_risk
658	24.6735	0	0	low_risk
667	9.29774	1	0.0659092	low_risk
670	14.3901	1	0.0659092	low_risk
671	21.848	0	0.0659092	low_risk
673	12.0246	1	0.0659092	low_risk
674	0.854209	1	0	low_risk
676	4.96099	1	0	low_risk
678	6.17659	1	0	low_risk
684	4.20534	1	0.0239955	low_risk
689	8.34497	1	0	low_risk
692	9.46201	1	0.0659092	low_risk
694	4.13963	1	0.0659092	low_risk
695	11.5318	1	0	low_risk
696	21.191	0	0	low_risk
702	3.67967	1	0.0659092	low_risk
703	18.8912	0	0	low_risk
706	6.76797	1	0	low_risk
708	24.4435	0	0.0659092	low_risk
709	18.6283	1	0	low_risk
711	13.306	1	0	low_risk
716	3.28542	1	0	low_risk
724	3.58111	1	0	low_risk
733	7.22793	0	0	low_risk
734	20.731	0	0	low_risk
737	2.7269	0	0	low_risk
738	13.6345	1	0.0659092	low_risk
739	10.8747	1	0	low_risk
743	1.77413	1	0	low_risk
746	19.7782	1	0	low_risk
754	4.56674	1	0.0659092	low_risk
755	17.807	1	0	low_risk
757	6.04517	1	0.0659092	low_risk
758	10.9733	1	0	low_risk
762	20.0739	1	0	low_risk
763	8.37782	1	0	low_risk
765	0.919918	1	0	low_risk
766	20.0411	0	0.0659092	low_risk
767	16.23	1	0	low_risk
771	19.4168	0	0.0659092	low_risk
772	11.5975	1	0	low_risk
780	3.77823	1	0	low_risk
784	5.51951	1	0.0659092	low_risk
788	7.8193	1	0.0659092	low_risk
790	1.08419	1	0	low_risk
791	10.809	1	0	low_risk
797	20.0411	1	0	low_risk
800	24.2793	0	0.0899047	low_risk
803	2.66119	1	0	low_risk
805	7.62218	0	0.0659092	low_risk
806	19.5483	0	0.0659092	low_risk
807	12.386	1	0.0659092	low_risk
812	1.18275	1	0	low_risk
818	14.2587	1	0.0659092	low_risk
822	7.45791	1	0	low_risk
824	19.3183	0	0.0659092	low_risk
825	11.3347	1	0	low_risk
827	11.5318	1	0	low_risk
831	3.97536	1	0.0659092	low_risk
832	11.1376	1	0.0659092	low_risk
834	13.6016	1	0.0659092	low_risk
835	1.51129	1	0.0659092	low_risk
841	0.427105	1	0.0659092	low_risk
843	16.9528	1	0	low_risk
844	7.29363	1	0.0659092	low_risk
847	11.8604	1	0	low_risk
851	22.3409	0	0	low_risk
854	7.0308	1	0	low_risk
857	23.655	1	0.0659092	low_risk
861	5.68378	1	0	low_risk
865	1.60986	0	0.0659092	low_risk
866	14.653	1	0	low_risk
867	2.69405	1	0	low_risk
869	2.82546	0	0.0659092	low_risk
874	8.6078	1	0	low_risk
875	7.26078	1	0.0659092	low_risk
877	22.5708	0	0.0659092	low_risk
879	1.37988	1	0.0659092	low_risk
885	6.80082	1	0.0659092	low_risk
886	2.00411	1	0	low_risk
887	17.2485	1	0	low_risk
888	11.3347	1	0.0659092	low_risk
894	14.0945	1	0	low_risk
897	2.69405	1	0	low_risk
899	13.6674	1	0	low_risk
904	8.6078	1	0.0659092	low_risk
905	5.35524	1	0	low_risk
906	16.6242	1	0	low_risk
913	23.0308	0	0.0659092	low_risk
914	7.68789	1	0	low_risk
916	15.54	1	0	low_risk
919	9.7577	1	0.0659092	low_risk
924	7.58932	0	0.0659092	low_risk
926	8.44353	1	0.0659092	low_risk
935	1.11704	1	0	low_risk
942	19.7782	0	0	low_risk
943	17.4784	1	0	low_risk
959	19.384	0	0	low_risk
972	2.82546	1	0	low_risk
976	10.9733	1	0.0659092	low_risk
981	20.8296	0	0	low_risk
982	7.06366	1	0.0239955	low_risk
986	18.5298	1	0.0659092	low_risk
987	8.14784	1	0	low_risk
994	0.62423	1	0.0659092	low_risk
997	20.9281	0	0	low_risk
1000	6.86653	1	0.0659092	low_risk
1002	5.61807	1	0	low_risk
1005	2.52977	1	0	low_risk
1006	5.12526	0	0	low_risk
1014	0.295688	1	0	low_risk
1019	13.4702	1	0.0659092	low_risk
1021	6.86653	1	0.0659092	low_risk
1022	11.9261	1	0.0659092	low_risk
1030	6.2423	1	0.0899047	low_risk
1031	0.591376	1	0.0659092	low_risk
1038	10.5133	1	0	low_risk
1039	18.8912	0	0.0659092	low_risk
1048	0.788501	1	0.0659092	low_risk
1049	8.73922	1	0.0659092	low_risk
1058	3.02259	1	0.0659092	low_risk
1060	4.17248	1	0.0659092	low_risk
1064	5.8152	1	0.0659092	low_risk
1065	4.46817	1	0	low_risk
1070	11.9589	1	0.0659092	low_risk
1072	7.26078	1	0.0659092	low_risk
1074	8.87064	1	0.0659092	low_risk
1079	5.65092	1	0.0659092	low_risk
1087	5.35524	1	0	low_risk
1088	4.82957	1	0	low_risk
1091	20.2382	0	0.0659092	low_risk
1097	20.271	1	0.0659092	low_risk
1098	0.854209	0	0.0659092	low_risk
1100	10.2505	1	0.0659092	low_risk
1107	8.77207	1	0.0659092	low_risk
1110	8.80493	1	0.0659092	low_risk
1114	5.94661	1	0	low_risk
1120	4.56674	1	0	low_risk
1121	2.00411	1	0.0659092	low_risk
1129	5.28953	1	0	low_risk
1130	8.70637	1	0.0659092	low_risk
1131	1.37988	0	0	low_risk
1132	11.6961	1	0.0659092	low_risk
1134	9.23203	1	0	low_risk
1136	8.57495	1	0.0659092	low_risk
1137	15.6715	0	0.0659092	low_risk
1138	2.85832	1	0.0239955	low_risk
1139	17.2813	1	0	low_risk
1142	24.7064	1	0	low_risk
1146	8.6078	1	0.0659092	low_risk
1147	20.6982	0	0	low_risk
1148	6.53799	1	0	low_risk
