# Supplementary material for: A 5-Genomic Mutation Signature Can Predict the Survival for Patients With NSCLC Receiving Atezolizumab
Source: Front Immunol. 2021 Jun 23;12:606027. doi: 10.3389/fimmu.2021.606027 (PMC8261129; doi:10.3389/fimmu.2021.606027)
Supplement: Supplementary file 6 [file Table_3.xlsx]

## Sheet: Risk score in test group (ate)
PtID	time	status	score	group
6	0.361396	1	0.372517	high_risk
21	6.93224	1	0.358621	high_risk
37	14.5216	1	0.358621	high_risk
45	2.52977	1	0.358621	high_risk
52	4.79671	1	0.358621	high_risk
58	15.0801	1	0.372517	high_risk
62	3.97536	1	0.306608	high_risk
94	6.07803	1	0.372517	high_risk
102	16.23	1	0.358621	high_risk
108	13.0103	1	0.306608	high_risk
112	17.1499	1	0.665229	high_risk
139	2.49692	1	0.358621	high_risk
155	4.07392	1	0.330604	high_risk
183	10.4805	0	0.372517	high_risk
191	2.89117	1	0.358621	high_risk
211	17.6427	1	0.330604	high_risk
216	0.459959	1	0.292711	high_risk
221	12.5503	1	0.330604	high_risk
236	12.4189	1	0.372517	high_risk
238	4.3039	1	0.372517	high_risk
246	7.29363	1	0.665229	high_risk
255	5.02669	1	0.372517	high_risk
281	1.18275	1	0.623315	high_risk
4	10.9405	1	0.0659092	low_risk
5	2.62834	1	0	low_risk
7	23.0637	0	0.0659092	low_risk
9	19.5154	1	0.0899047	low_risk
11	22.8994	0	0	low_risk
13	2.00411	1	0.0239955	low_risk
14	1.01848	1	0.0659092	low_risk
16	6.14374	1	0	low_risk
17	2.03696	1	0	low_risk
19	8.44353	1	0.0659092	low_risk
24	9.49487	1	0	low_risk
27	20.501	0	0	low_risk
30	15.77	1	0	low_risk
31	20.1725	0	0.0659092	low_risk
39	4.99384	1	0.0659092	low_risk
40	15.4743	1	0.0659092	low_risk
41	20.6653	0	-0.0540604	low_risk
44	20.1068	0	0.0659092	low_risk
53	20.6982	0	0	low_risk
59	6.89938	1	0.0239955	low_risk
60	20.1396	0	0	low_risk
63	25.4949	0	0	low_risk
64	8.57495	1	0.0659092	low_risk
68	0.229979	1	0.0659092	low_risk
69	1.37988	1	0.0659092	low_risk
72	21.3552	0	0.0659092	low_risk
95	15.8686	0	0	low_risk
105	5.97947	1	0.0659092	low_risk
111	7.26078	0	0.0659092	low_risk
117	20.731	0	0.0659092	low_risk
118	11.0062	1	0.0659092	low_risk
121	0.459959	1	0.0899047	low_risk
122	7.29363	1	0	low_risk
132	1.24846	1	0	low_risk
136	14.4887	1	0	low_risk
140	22.8337	0	0.0659092	low_risk
141	6.37372	1	0	low_risk
143	21.6509	0	0.0659092	low_risk
144	21.3881	0	0	low_risk
147	14.8172	1	0.0659092	low_risk
152	22.4394	0	0	low_risk
157	24.2136	1	0	low_risk
161	25.7577	0	0	low_risk
164	19.9754	0	0.0239955	low_risk
167	15.6057	1	0.0659092	low_risk
170	11.0719	1	0.0659092	low_risk
180	23.6222	0	0.0659092	low_risk
184	21.1253	0	0.0659092	low_risk
185	15.9671	1	0	low_risk
194	5.19097	1	0.0659092	low_risk
196	3.21971	0	0	low_risk
197	19.7125	0	0	low_risk
200	20.2053	0	0	low_risk
203	13.2402	1	0.0659092	low_risk
204	22.3737	0	0	low_risk
205	7.8193	1	0.0659092	low_risk
206	10.0534	1	0	low_risk
207	8.54209	1	0	low_risk
208	0.558522	1	0	low_risk
209	21.8809	0	0	low_risk
215	10.0205	1	0	low_risk
222	2.20123	1	0.0659092	low_risk
224	9.69199	1	0.0659092	low_risk
225	16.4271	1	0	low_risk
230	9.62628	1	0	low_risk
239	21.8152	0	0.0659092	low_risk
241	24.4435	0	0	low_risk
244	9.00205	1	0.0239955	low_risk
249	24.0493	0	0.0659092	low_risk
252	6.6694	1	0.0659092	low_risk
253	20.4025	0	0.0659092	low_risk
254	3.31828	0	0.0659092	low_risk
259	18.5626	1	0	low_risk
260	1.11704	1	0.0659092	low_risk
263	2.10267	1	0.0659092	low_risk
265	3.154	1	0.0659092	low_risk
267	5.74949	1	0.0899047	low_risk
270	21.5195	1	0	low_risk
272	20.1725	0	0	low_risk
274	1.80698	1	0.0659092	low_risk
278	9.79055	1	0	low_risk
286	23.3265	0	0.0659092	low_risk
