# Supplementary material for: A 5-Genomic Mutation Signature Can Predict the Survival for Patients With NSCLC Receiving Atezolizumab
Source: Front Immunol. 2021 Jun 23;12:606027. doi: 10.3389/fimmu.2021.606027 (PMC8261129; doi:10.3389/fimmu.2021.606027)
Supplement: Supplementary file 7 [file Table_4.xlsx]

## Sheet: Risk score in test group (doc)
PtID	time	status	score	group
28	7.0308	1	0.372517	high_risk
32	21.1581	0	0.372517	high_risk
33	8.80493	1	0.372517	high_risk
43	4.04107	1	0.372517	high_risk
49	1.83984	1	0.330604	high_risk
85	12.0246	1	0.665229	high_risk
92	6.2423	1	0.372517	high_risk
106	3.58111	1	0.358621	high_risk
113	1.24846	1	0.358621	high_risk
114	0.952772	1	0.623315	high_risk
123	3.35113	1	0.306608	high_risk
127	7.75359	1	0.396513	high_risk
135	4.46817	0	0.330604	high_risk
146	6.2423	1	0.292711	high_risk
149	17.0513	1	0.358621	high_risk
162	7.35934	1	0.372517	high_risk
177	8.80493	1	0.358621	high_risk
182	3.25257	1	0.306608	high_risk
232	10.2505	1	0.306608	high_risk
237	12.1561	1	0.396513	high_risk
240	4.20534	1	0.372517	high_risk
248	0.197125	1	0.665229	high_risk
1	1.87269	1	0	low_risk
2	3.54825	1	0.0239955	low_risk
3	9.52772	1	0	low_risk
8	21.2567	0	0	low_risk
10	22.9651	0	0	low_risk
15	0.459959	1	0	low_risk
18	5.35524	1	0.0659092	low_risk
22	14.193	1	0.0659092	low_risk
23	0.295688	1	0	low_risk
25	13.5688	1	0	low_risk
26	7.0308	1	0.0659092	low_risk
29	4.56674	1	0	low_risk
34	23.1951	1	0.0899047	low_risk
35	13.7988	1	0.0659092	low_risk
42	6.70226	1	0.0659092	low_risk
46	12.386	1	0	low_risk
47	12.616	0	0	low_risk
50	10.0534	1	0.0659092	low_risk
54	4.17248	1	0.0899047	low_risk
55	3.05544	0	0	low_risk
67	7.32649	1	0.0659092	low_risk
70	8.34497	1	0	low_risk
75	11.2361	1	0.0659092	low_risk
79	14.3901	1	0	low_risk
82	22.5708	0	0.0659092	low_risk
84	16.7556	1	0.0239955	low_risk
88	9.36345	1	0.0239955	low_risk
89	11.0719	1	0.0659092	low_risk
91	19.9097	0	0.0118488	low_risk
93	3.8768	1	0.0659092	low_risk
97	17.2485	0	0	low_risk
100	1.21561	1	0	low_risk
107	1.54415	1	0.0659092	low_risk
110	8.87064	0	0.0659092	low_risk
116	9.13347	1	0.0659092	low_risk
119	13.5688	1	0	low_risk
131	9.23203	1	0	low_risk
142	16.23	0	0	low_risk
145	6.93224	1	0	low_risk
148	5.42094	1	0.0659092	low_risk
150	8.9692	1	0.0659092	low_risk
153	26.9733	0	0	low_risk
154	9.10062	1	0.0659092	low_risk
156	8.31211	1	0.0659092	low_risk
160	20.1396	0	0	low_risk
163	5.97947	1	0	low_risk
165	8.57495	1	0.0659092	low_risk
169	3.28542	1	0.0659092	low_risk
172	12.4517	1	0	low_risk
174	24.5092	0	0	low_risk
175	2.23409	1	0.0659092	low_risk
186	14.653	1	0.0659092	low_risk
187	15.8029	1	0	low_risk
188	16.0329	1	0	low_risk
190	2.26694	1	0	low_risk
195	21.9138	1	0	low_risk
198	3.54825	1	0.0659092	low_risk
210	8.64066	1	0.0659092	low_risk
212	14.2916	1	0.0659092	low_risk
213	11.5647	1	0	low_risk
214	4.40246	1	0	low_risk
217	21.4209	1	0.0659092	low_risk
218	18.3655	1	0.0659092	low_risk
220	9.72485	1	0.0899047	low_risk
226	3.02259	1	0.0659092	low_risk
229	10.2177	1	0	low_risk
231	10.9076	1	0	low_risk
233	8.27926	1	0.0659092	low_risk
234	4.86242	1	0	low_risk
242	20.4025	0	0	low_risk
243	21.7823	0	0.0659092	low_risk
245	4.59959	1	0.0659092	low_risk
250	0.985626	1	0	low_risk
258	23.6222	1	0	low_risk
261	2.79261	1	0.0659092	low_risk
262	11.8932	1	0	low_risk
266	11.2361	1	0.0659092	low_risk
269	20.4025	0	0	low_risk
271	24.2793	0	0	low_risk
277	6.73511	1	0.0659092	low_risk
280	14.8501	1	0.0659092	low_risk
282	2.85832	1	0.0659092	low_risk
284	3.25257	1	0	low_risk
287	15.6715	1	0	low_risk
